# Supplementary material for: Quantifying “Medical Renal Disease”: A Pediatric Pilot Study Using Ultrasound Radiomics for Differentiating Acute Kidney Injury and Chronic Kidney Disease
Source: Diagnostics (Basel). 2025 Aug 21;15(16):2112. doi: 10.3390/diagnostics15162112 (PMC12385666; doi:10.3390/diagnostics15162112)
Supplement: Supplementary file 1 [file diagnostics-15-02112-s001.zip]

Archive with 1 entries (1 files):
- diagnostics-3669734-supplementary.pdf
